# Supplementary material for: Association between Social Isolation and Total Mortality after the Great East Japan Earthquake in Iwate Prefecture: Findings from the TMM CommCohort Study
Source: Int J Environ Res Public Health. 2022 Apr 5;19(7):4343. doi: 10.3390/ijerph19074343 (PMC8998212; doi:10.3390/ijerph19074343)
Supplement: Supplementary file 1 [file ijerph-19-04343-s001.zip]

Archive with 1 entries (1 files):
- ijerph-1640111-supplementary.pdf
